# Supplementary material for: A qualitative study to explore the attitudes of women and obstetricians towards caesarean delivery in rural Bangladesh
Source: BMC Pregnancy Childbirth. 2018 Sep 12;18:368. doi: 10.1186/s12884-018-1993-9 (PMC6134512; doi:10.1186/s12884-018-1993-9)
Supplement: Supplementary file 4 — Demography data. Demographic details of study participants. This excel sheet detail out the socio- demographic characteristics of all study participants including age in range, sex, education, religion, occupation, family income, cost of caesarean service etc.. (XLSX 20 kb) [file 12884_2018_1993_MOESM4_ESM.xlsx]

## Sheet: Background information mother 
QUESTIONS	IDI.priv 1	IDI.priv 2	IDI.priv 3	IDI.priv 4	IDI.priv 5	IDI.priv 6	IDI.priv 7	IDI.priv 8	IDI.priv 9	IDI.pub 10	IDI.pub 11	IDI.pub 12	IDI.pub 13	IDI.pub 14		FGD1R1	FGD1R2	FGD1R3	FGD1R4	FGD1R5	FGD1R6	FGD1R7	FGD1R8	FGD2R1	FGD2R2	FGD2R3	FGD2R4	FGD2R5	FGD2R6	FGD2R7	FGD3R1	FGD3R2	FGD3R3	FGD3R4	FGD3R5	FGD3R6	FGD4R1	FGD4R2	FGD4R3	FGD4R4	FGD4R5
Age (Years)	Below 20	21-25	21-25	21-25	21-25	21-25	Below 20	26-30	36-40	26-30	21-25	26-30	26-30	26-30		26-30	21-25	21-25	21-25	31-35	26-30	16-20	21-25	16-20	16-20	26-30	21-25	21-25	21-25	21-25	26-30	21-25	21-25	16-20	16-20	16-20	21-25	21-25	26-30	21-25	21-25
Religion	islam	islam	islam	islam	islam	islam	islam	islam	islam	islam	islam	islam	hindu	islam		islam	islam	islam	islam	hindu	hindu	islam	islam	hindu	islam	islam	islam	islam	islam	islam	islam	islam	islam	islam	islam	islam	islam	islam	islam	islam	islam
Education of mother	Below secondary	Below secondary	Below primary	higherSecondary Complete	Below secondary	no schooling	Below secondary	Below secondary	no schooling	no schooling	no schooling	Below secondary	Secondary Complete	no schooling		Secondary Complete	primary	Below secondary	Below secondary	Secondary Complete	Below secondary	primary	B.A.( 4th yr)	Below secondary	B.A.( 1st yr)	Below secondary	B.A.( 4th yr)	Secondary Complete	Secondary Complete	Secondary Complete	Below secondary	B.A.( 1st yr)	Below primary	Below primary	Below secondary	Below secondary	Secondary Complete	primary	Below secondary	primary	Below primary
Residence(Govt/intervention)	narayanpur(Govt)	Alipur(Govt)	naygaon(intervention)	sujat pur(govt area)	Ramdaspur(Govt)	islamamabad(Govt)	charmukundi(intervention)	goalmari(Govt)	charmukundi(intervention)	Pacgaicha(intervention)	sardarpatti(intervention)	shivmandir(intervention)	Tarkey(intervention)	baishpur(intervention)		dighaldi(intervention)	baburpara(intervention)	dashpara(intervention)	kaladi(intervention)	khadergaon(intervention)	ghosh [ara(intervention)	Dighaldi(intervention)	mobarakdi(intervention)	bardia	dhakergaon	dighaldi	bardia	dighaldi	dhakergaon	bardia	Farazikandi	Farazikandi	choto haldia	Farazikandi	balurchar	sardar kandi	choto haldia	sardar kandi	mirakandi	mirakandi	sardar kandi
Occupation	housewife	housewife	housewife	housewife	housewife	housewife(b4 preg worked in jute mail	housewife	housewife	housewife	housewife	housewife	housewife	housewife,tutoring 2/3student	housewife		housewife	housewife	housewife	housewife	school teacher	housewife	housewife	housewife	housewife	housewife	housewife	housewife	housewife	housewife	housewife	housewife	housewife	housewife	housewife	housewife	housewife	housewife	housewife	housewife	housewife	housewife
Husband occupation	abroad	school teacher	abroad	service(dhaka)	service(dhaka)	no job,planning for abroad	agriculture	Govt service	small business(Dhaka)	daily wager	small business	service(Dhaka)	school teacher	daily wager		service	carpentre	business	tailor	abroad	business( jwellery)	agriculture	business(pharmacy)	abroad	business( poultry)	carpentre	college teacher,dhaka	driver	agriculture	abroad	business(mob accessories)	no job	service	business	agriculture	business	business	agriculture	agriculture	agriculture	service(dhaka)
Husband education level	primary	B.A.(pass)	Secondary Complete	higherSecondary Complete	Below secondary	primary	primary	B.A.(pass)	below primary	below primary	below primary	below primary	B.A.(pass)	Below secondary		higher secondary	no schooling	Below secondary	Below secondary	Secondary Complete	Secondary Complete	Below secondary	B.A.(pass)	no schooling	B.A.(pass)	Below secondary	Masters pass	Below secondary	Below secondary	Secondary Complete	Below secondary	B.A.(pass)	Secondary Complete	Below secondary	no schooling	Secondary Complete	Secondary Complete	no schooling	Below secondary	Below primary	Secondary Complete
Husband Income	30000	15000	do not know(send money to father in law)	do not know	10000	NA	do not know	20000	not mentioned	150-200/day	husband not coming for 1 year,staying natal home	7,000TK	15,000TK	150-200/day		10,000TK	8000	do not know	do not know	do not know	do not know	do not know	do not know	70,000TK	do not know	7,000TKA	25,000TK	9,000 TK	do not know	1.5 LAKHS TK	do not know	NA	20000	35000	do not know	do not know	5000TK	do not know	do not know	3,000-4,000TK	do not know
# of antenatal check up	1	3	4	no chekup	2	no chekup	1	3	4	4	3	3	3	3		4/9 months	3/9 months	2/6 months	2/7 months	4/8 months	3/9 months	3/8 months	3/8 months	4/8 months	2/7 months	2/6 months	3/8 months	2/7 months	3/7months	4/9 months	3/7months	5/9 months	1/8 months	2/8 months	1/7 months	2/7 months	6.5 months,camefr ANC	2/8 months	2/8 months	1/7 months	4/9 months
From whom ANC taken	dr.(private)	FWA(2)shasthakarmiBrac(1)	S/C,icddr,b		FWV		matlab,icddr,b	FWA& 1from Dr.	matlab,icddr,b	S/C,icddr,b(BlockC)	S/C,icddr,b(BOCKA)	S/C,icddr,b(BOCKA)	S/C,icddr,b(BOCKD)	S/C,icddr,b(BOCKD)		icddr,b	icddr,b	icddr,b	icddr,b	icddr,b	icddr,b	icddr,b	icddr,b	BlockA	BlockA	BlockA	BlockA	BlockA	BlockA	BlockA	2FWV(family welfare visitor),1 dr.	3FWV,2 dr.	FWV	FWV	dr.at dhaka	1FWV,1 dr.	NO ANC YET	FWV	FWV	FWV	1,FWV3 other from dr.of dhaka,matlab,chandpur
Parity/gravida	P1	P2	P1	P1	P1	P2	P1	P5	P6(1NND)	P2	P2	P4	P3	P3(no alive issue B4 that		P3(iu5 death)G4	P2G3	P2G3	P1G2	P2G3	P2(1NND)G3	P1G2	P0G1	P0G1	P0G1	P1G2	P0G1	P0G1	P1G2	P1G2	P1G2	P0G1	P0G1	P0G1	P0G1	P0G1	P1G2	P1G2	P2G3(1NND0	P1G3(1abortion)	P1G2
Previous mode of delivery	NA	C/S	NA	NA	NA	NVD by TBA	NA	NVD by TBA	NVD by TBA	NVD at S/C	c/sat district hosp	2by NVD at S/C,1 abortion	NVD home& 1 at s/c	1stNVD s/c,2ndc/s		NVD by TBA	NVD by TBA	NVDicddr,b	NVD by TBA	NVD by TBA	NVDicddr,b	NVD by TBA	primi			NVDats/c			NVDclinic(still birth)	c/s(clinic)	NVD by TBA						NVD by TBA	NVD by TBA	NVD by TBA	NVD by TBA	c/sclinic at chandpur
Cost for c-section (formal & informal)	22,000TK	20,000TK	villagedr. Know	Not yet paid	Not yet paid	Not yet paid	Not yet paid	25000	22,000TK	6,000 Tk	10000TK	10,000TK	10,000TK	13,000TK
Hospital where recent c/s done	WARD,clinic,matlab	WARD,clinic,matlab	cabin,clinic,matlab	cabin,clinic,matlab	cabin,clinic,matlab	WARD,clinic,matlab	WARD,clinic,matlab	cabin,clinic,matlab	WARD,clinic,matlab	district hospital	district hospital	district hospital	district hospital	district hospital

## Sheet: obstetrcian's back ground data 
SN	Questions	IDI.doc15	IDI.doc16	IDI.doc17	IDI.doc18	IDI.doc19	IDI.doc20
1	Age(Years)	35-40	35-40	45-50	25-30	25-30	30-35
2	Sex	female	female	female	female	female	Female
3	Employment status	private	private	public	public	public	Public
4	Post graduation degree/training	2 yrs training	2 yrs training	DGO& MCPS in gynae&obs	FCPS(part,1)	FCPS(part,1)	DGO& MCPS in gynae&obs
		Gynae&obs	Gynae&obs		1.5 yrs training gynae&obs	I yr training gynae&obs
5	Working experience	10 yrs,	10 yrs	20 yrs	4.5yrs	4.5yrs	12yrs
6	Working experience	3yrs	5yrs	10 yrs	1year	2.5yrs	1 yrs
7	Monthly salary	67,000TK	72,000TK	22,700TK	17,000Tk	17,000Tk	22,000TK
				(basic)	(basic)	(basic)
8	Remarks	No outside chamber, refer pt for c/s from working hospital	No outside chamber, refer pt for c/s from working hospital	Also practice in private clinic do c/s both site	Also practice in private clinic but not do c/s there	Also practice in private clinic but not do c/s there	Stay 3 days in 1 clinic at Matlab,
							attend all c/s there& also do private practice
