# Supplementary material for: A qualitative study to explore the attitudes of women and obstetricians towards caesarean delivery in rural Bangladesh
Source: BMC Pregnancy Childbirth. 2018 Sep 12;18:368. doi: 10.1186/s12884-018-1993-9 (PMC6134512; doi:10.1186/s12884-018-1993-9)
Supplement: Supplementary file 5 — Data display. Summary of study findings. The study findings are grouped under different color codes. (XLSX 26 kb) [file 12884_2018_1993_MOESM5_ESM.xlsx]

## Sheet: pregnant mother attitude
codes	definition	subcode/theme	Data Sources	Quatation
Preferred mode of delivery (PreMo)	which mode of delivery women choose for herselves before and after having 1c/s& for her near relatives & also with the same costwhich mode they prefer		NVD but if prescribed for c/s at labour they will accept it FGD#1L 122-123,NVD at homeFGD3:L17,18 but in any emergency if need have to do c/sFGD3L132-133.NVD I pray 5 times a day to God to helme to deliver by NVD.FGD4L34,35,120-122	With the same cost NVD better FGD#2:L110,FGD4L133 I do not know where my baby will born but I want to deliver by normally at any means.I will tell the God to take me from the earth if I need to go any big hospital or going through the procedure like c/s I got veryscared FGD3,R 5:L24-26 ,143-147
Diff b/w public& private facilty	In their understanding what is the diferrences exist in between public and private hospital in terms of services provided & does they have any preferences to choose the facilty		as taking money service is good,FGD1R1&5L41-43;R#3in Govt the cost is less & treatment is goodL46, as they(clinic) take money service good & have cabin facilityFGD#2L57-61,acc to stich type payment vary in clinic,in Govt they take only operation chargeFGD#2L 79-83.in Govt & private both site need to pay money but may be less in govt hosp, FGD3L62-66one neighberhood spend about 10-15,000 taka to d…	no preference where my family will take us , will go there. FGD#2L70 I have heard from pt who had c/s in Govt hospital that though you pay you can not get doctor thereFGD3: R#3:L89-90
Knowledge on c/s among patient (know pt)	what they know about the c/s & where to go for it,from where they have got information about it Does ANC provide or not,what may be theadvantages or disadvatages of c/s& NVD.the knowledge of the women iwill not be assess on th emedical background rather their local belief & norms on theses issue will be evaluated	source of information (So In)	neighber hood who did c/s FGD#1R1&2L88-89,relatives & neighberhoodFGD#2L 98-102,friends & relatives all did it from clinic but they say NVD is better.FGD3L37,38FGD4L41
		Indication of C/S (Ind C/S)	Labour pain does not start,breech baby, water dried,uterus does not open,one has low placenta in this pregnancyFGD1L16-23,date over,breech,not possible to deliver normally,less fluid in the uterus,h/o/p/c/sFGD2 & FGD 3; maternal pressure moreFGD3L103 if have bad fortune,breech,water dried ,baby in upper abdomen,those have money or educated women in the city as need not do heavy work may do c/sFGD…	maternal or fetal condition is bad can be died at any time during labour then they refer forc/s FGD1 L62-64
		Advantages vs disadvantages with C/S	need help of others for pt and her babyL69,baby delivered by C/S has good brain in compare to NVD as they need not to stuck in birth passagesFGD#1R5L 77,78,stich infection,can not do heavy workFGD#2L103-105,c/s costlyFGD#2L108,baby delivered by c/s get sick more particularly common cold( primi mother)FGD#2L 134-136.cant do heavy work,next pregnancy need to suffer after c/s in 1st,stich may ruptur…	After c/s my relative had cotton inside abdomen for which she had to suffer lot.FGD #1 R8 L 70,71 our husbands are working in the field ,we need to take the paddy’s bundle on the head, need to feed our cattle,if suddenly rain come we have to take the cut paddy from yard to the room, in that cases we will not be able to run if I would have c/s, even we have several work in the village where we wil…
		Advantages vs disadvantages with NVD	early recovery,go back to family task earlyFGD1L66-69,side c/s ( episiotomy) is painfulFGD#1R7L72,73,same in FGD2L 106,107,birth passage can be tornFGD#2L117-119uterus come out after having 3/4 babyFGD3R#1 L174.baby need not to suffer in birth passageFGD4R#3L114consider side cut is good( have p/c/s)FGD4R#5L124,can tear in the birth passageFGD4L129
		where to go for it (site)	know at matlab& chandpurbut does not know which is govtor privateFGD1L24-31,FGD#2 L53FGD3:L32FGD4L90
		Who benefitted (Benefit Who)	baby
		cause of increase c/s	doctors do it for profit makingFGD1,more hospital so more c/s saving mother & fetal life FGD#1:R4L85-87,women visited by private doctor advise for c/s though the position is good,Doctors may do it for profit making,pt coming hospital morec/s are saving mothers life FGD#2L79-83	doctors are doing c/s as they get more money by doingit. But if they do NVD they will get less money. FGD1 R1,5 &8 L50-52& 57-58,59,60
Influncing Factors For Patients (Inf Pt)	The factors or person which influence the decision of pregnant and postnatal women to perceive the necessity of c/s		husband & mother in law,parentsFGD1L115-116,after family what FWV say to doFGD L 17,18, relative who has the share on clinicFGD#2R7L63-68,husband ,mother in law then doctorFGD#2L124,125,depends solely on FWV on selecting the site & also parents,laws & husbandFGD3L4047&L184-188,FWV	Apa will send us where appropiate,if we need to visit doctor we come to here to get her opinion about where to go( about 3 repondent take consultaion from privatr dr. at their pregnancy according to Apa's advise)FGD3L40-48: we cant take decision in that issueFGD3R#@L180
Difficulties face by patient (diff pt)	difficulties mention by the mother to access the services		need to borrow moneywhich create family disputeFGD#1L120,from other who had c/s observe to arrange money &get the opinion of all family member together is challenging FGD#2L155-157
Impact of c/s(Imp c/s)	experience of women on managing the hometasks,baby rearing or physical suffering after having c/s,also include the effect on her personal life		breast milk dried,suffering in current pregnancy dueto previous c/sbaby get sick repeated ly in the last 4 years of ageFGD4 L55-61
cultural practice	practices to ensure NVD & attitudes towrds pregnant& c/s mother		provide more food & advise to take less rest to make fetus small,mother in law insult as need to spend more money for c/s,other woemen also make fun by saying that as could not tolerate labour pain need to deliver by c/SFGD #1 L91-102FGD4L161-170 elder women say to wait even after 4/5 days date over to wait at homeFGD#2L92-94more food less sleap,more household work,take homeopathyFGD3#RL207-216ta…	they said us’ alakhy’,kupaia u do not come in your fate with NVD so you need to do c/SFGD4L148-149

## Sheet: Post caesrean mother attitude
codes	definition	subcode/theme	Data Sources	Quatation
Preferred mode of delivery (PreMo)	which mode of delivery women choose for herselves before and after having 1c/s& for her near relatives		NVD,also for near relatives,after c/s need to do c/s againIDI.priv#1L58,97,NVD even after 1st c/sIDI.priv#2L 60-62NVD B4 c/s & after c/s not know which mode,for near one also suggestNVDIDI.priv#3L78-80& 108at home,NVD,need to do heavy work so NVD is not goodDI.priv#4L27,98NVD,need to do heavy workIDI.priv#5L29,55NVDb4 & after having c/sIDI.priv#6L26,50NVDcant do heavy work,even after c/s want nex…
Diff b/w public& private facilty	In their understanding what is the diferrences exist in between public and private hospital in terms of services provided & does they have any preferences to choose the facilty		no idea(all known person do it from clinic)IDI.priv#1choosing facilty depend on how much need to pay among clinic but do not know about Govt facilityIDI.priv#1L52-54no idea,come here as it is close to her house& TBA send here,dr. may unavailabe in Govt HopIDI.priv#4L53-57 do not know refer to husband & mother in law that they know about thatIDI.priv#7L:40,41,clinic take money so provide instantly…	In our whole family I am the 1st person who came at hospitalIDI.priv#4L64,65
Knowledge on c/s among patient (know pt)	what they know about the c/s & where to go for it,from where they have got information about it Does ANC provide or not,what may be theadvantages or disadvatages of c/s& NVD.the knowledge of the women iwill not be assess on th emedical background rather their local belief & norms on theses issue will be evaluated	source of information (So In)	neighberhoodIDI.priv 1L86-87,relativesIDI.priv#2L 60-62neighber hoodIDI.priv#4 L48ANC checkup did not provide any information,neighber hoodIDI.priv#5&6,no body near need to do c/sIDI.priv#7neighberhood did c/sIDI.priv#8neighberhood who did c/s,no information on ANCIDI12 relative who did c/s on clinic & ANC as breech nurs told her to save moneyIDI13,ANC as she had problem advised but did not say i…
		Indication of C/S (Ind C/S)	delivery cant done by normally,IDI.priv#1L43,twin baby.IDI.priv#4L81,breech,couldn't tolerate labour pain,positionof thefetus is not suitable IDI.priv#5L44-47,87if no painIDI.pub10
		Advantages vs disadvantages with C/S	cut abdomen scared on it(before coming here),done under anaesthesia,did not feel pain,pain after that decrease by taking medicineID.P,not good for us as we have agricultural workRIV#1L70-77c/s baby get common cold quickly, need special careIDI.priv#2L 118-122,stich may infected,cant do heavy workIDI.priv#4can not do heavy work afterc/sIDI.priv#7do not get from FWAdid not ask who had c/s as herlas…
		Advantages vs disadvantages with NVD	NVD intense pain(seen other at clinic),side cut is badIDI.priv#1L74,75get back to family tasks earlyIDI.priv#5L65,some need side cut,baby may get problem in birth passageIDI.priv#8L84other than head if hand or leg 1st come is riskfuIDI11 more bleeding, tear in the birth passage in forced more( 1 neighbour)IDI 14	IDI.priv1L109,110
		where to go for it (site)	knowB4 clinic at matlab & chandpurIDI.priv#4L50,know B4 matlab & chandpurIDI.priv#5L73
		Who benefitted (Benefit Who)	NoneIDI1.priv#2L131-133 .bothIDI.priv#3L100, Herselves IDI13 my babyIDI 14	Me and my child both will suffer, I could not do heavy work. My child cant play well cant bath, he will get cold easily as he is delivered by c/sIDI.priv#2L131-133 .I think my baby . if I would make late I may survive but I may lose my baby.IDI.priv#4L87,88
		cause of increase c/s	now a days c/s moreI DI.priv#2&5,	due to some bad practice during pregnancy like,they sleap more , do more journey, take less meal the c/s occuring more now a daysIDI.priv#5L100,1fromIDI2only 10 out of 100 can do NVD
Influncing Factors For Patients (Inf Pt)	The factors or person which influence the decision of pregnant and postnatal women to perceive the necessity of c/s		village dr.(they rely on him about finaldecission who took her to clinic,male person),hear bad experience from other,husband in abroad IDI.priv#1L45-48&l60-67,peer pressure(aunt had 2 baby delider normally 3rd issue did c/s for ligation)L89-94,FWA send here for c/SIDI.priv#2L 60-62Vill dr.( also dealpayment of clinic),unhelpful attitudes of sister during labour,doing p/v/emore(primi)IDI.priv#3L45…	neighberhood suffer during delivery to do by NVD but last neeed to do C/S,need to stich twice hearing that husband from abroad contacted with village dr. to do the right thingsIDI.priv#1 L63-67
Difficulties face by patient (diff pt)	difficulties mention by the mother to access the services		all known person had c/shusband stay in abroadIDI.priv#1L120 to arrange cost of c/s need to borrow from natal homeIDI.priv#2L103-105not much husband send money from abroadIDI.priv#3L83not much mother saved money for her(though she did not take any ANC)IDI.priv#4 husband has no job,need to borrow all money,still looking for it,plan to repay my joining any jobIDI.priv#6L:53-63doctor while referring…	they were checking some patient sdressing after 2/3 days but mine was not being checked even after 5/6 days. So when we called them to check my dressing as I got pain in stich area ,feverthey did not come.but when my brother gave he 200 Taka they came & changed it.IDI.pub#14:L145-151
Impact of c/s(Imp c/s)	experience of women on managing the hometasks,baby rearing or physical suffering after having c/s,also include the effect on her personal life		need to stay in natal home for 3/4 months as can not workIDI.priv1L113-115push baby more during c/s still have painIDI.priv#2L 57need help of others to move &also to manage or feed babyIDI.priv#3L93-95move to natal home,need help of other to feed babyIDI.priv#4L42-46NVDIDI.priv#5L29,need help of others even seat & walk,returning home mother in law & sister in law may help,as she need to borrow mo…
Indication of Current c/s	does they know the cause for which she need to do c/s this time		Failed induction(give induction for 2hrsprimi)IDI1L53-57,p/h/0/c/sIDI.priv#2Lless fluid (primi,pt also want c/s,doubt,icddr,b DORB pt),IDI.priv#3,less fluid but referred by TBA for uterus did not openIDI.priv#4L83-84less fluid,Date overIDI.priv#5L32,33fetus defecate in womb & dai referred here for c/sIDI.priv#6L28-31Failed to progress after giving salineIDI.priv#7L24-27overdue then FWA took her f…	dr,did not want pt consent or not say anything about her condition only inform her guardiansIDI.priv#!L53,54 M Apa (FWA) send me here for c/s as I had c/s 5yrs before.previously I wanted to deliver by NVD considering the money issue but no dr. support me for that.so,I came here 15 days before my date, better to do it in good health condition as there is no way other than that.after coming here th…
cultural practice	to ensure the NVD what practices exist in their locality		more food,lesssleap,do more work,as c/s occuring more frequently fear with facility is decreasing,prevously elder women don’t let us to come hospital as male dr. will see these are also changing IDI.priv#4L:105-111cant sleap at day time,take more foodDI.priv#5L:89-90
cost in district hospital	in district hospital how much & where they need to spend during hospital stay		6,000tTKIDI10;10,000taka with allcost for medicine,bye food,operation charge,to nurse,wardboy they demand it for service& to bye sweet,beteleafIDI119,00 taka,2000 for dr other for same people,medicine,food,pt get food from hospitalIDI12,10,000 taka 1500 for dr ot charge, other among as usual mentioned previouslyIDI13 14,000 taka as 4 people constantly was there to run any emergency like bye medic…

## Sheet: Obstetrician Attitude
codes	Brief definition	subcodes	IDI.doc 15	IDI.doc 16	IDI.doc 17	IDI.doc 18	IDI.doc 19	IDI.doc 20
Knowledge doctors	Indication of C/S, definition of elective c/s,what are the possible cause to increase the C/S rate,advantages or disadvantages of NVD & c/s	Indication of c/s( Ind c/s)	primi breech,prolong 1st & 2nd stage,P/h/o/c/s,placenta praevia,eclempsia,severe PETIDI 15:L19,20fetal distress, maternal distress, severe oligo, eclampsia, preeclampsiaIDI16 L 18-19previous c/s. post dated pregnancy with fetal distress, multiple pregnancy, multi gravida with secondary CPD, mal presentation, primary CPD. obstructed l Labour.preeclampsia, eclampsia, PET,impending eclampsiaIDI17.L1…	fetal distress, maternal distress, severe oligo, eclampsia, preeclampsia L 18-19	previous c/s. post dated pregnancy with fetal distress, multiple pregnancy, multi gravida with secondary CPD, mal presentation, primary CPD. obstructed l Labour.preeclampsia, eclampsia, PET,impending eclampsia.L19-24	obstructed labour , breech presentation,severe oligo, leaking memvrane., PET, eclampsia, twin pregnancy, previous c/s. L 36-43	fetal distress , primi breech, previous c/s	failed home trial, obstructed labour, eclampsia,APH, fetal distress L 66&67.
		Definition elective c/s(def elec c/s)	patient wants, doctors do not presribe for elective c/s,can do any stage of gestationIDI15 L22-28patient want, dr. do not prescribe, within 37 -40 wks of gestation IDI16	patient want, dr. do not prescribe, within 37 -40 wks of gestation	pt & dr, both can decide. Elective are maximum. L 37,34	both patient and doctors decide.advice to come 2 wks before date L 56-57	pt & dr decide usually within 10 days to 2/3 days before expected dateL L47-49	patient wants to do c/s having any medical indications.usually at terms L 59,60
		Indication electivec/s(Ind elec c/s)	valuable pregnancy,primary secondary infertilty,p/h/o 2to 3 abortions,cant tolerate labour pain,well off family L34-36;40-42	fear of labour pain ,get pregnant after 10 yrs of marriage L23-27	CPD( CEPHALOPELVIC DISPROPORTION), low height mother, PET,over due pregnancy,previous bad obstetric history like neonatal death or still birth during previous vaginal delivery as a result of birth asphyxia .L40-4761-66,L	valuable pregnancy,gestational diabetes,p/h/c/s, primary or secondary infertility,we do less here;staff patients like doctors or relatives of any staff come for elective c/s; L 48-55	previous bad obstetric history, 2or more baby aborted previously, last baby is sick,Primary or secondery in fertility L37,38
		Reason of increase rate(Re rise)	2new private clinics in matlab,economic satus of this area inrease abit,more women coming to faciltyhence medical indication of c/s are diagnosed early,decrease tolerance to labour pain,L79-92 more in private hospital	pregnancy incidecnce rising, peer pressure relative who had NVD got episiotomy which later infected & hamper sexual life,agents from clinic motivate women for c/s L 99-101&114-119 While we induce or augment labour specially among primi women who are a bit solvent cant hold their their patience much they ultimately go for c/s in that nearby clinic L 131-137 public &private same in public they do t…	junior dr. deshoulder responsibility,lack of Knowledge & patience among dr. andpatient which can deliver by NVD,unethical pratice even in public facilty to earn money,train the trainee in tertiary level,does not want to spend much time for counselling, NVD takes more time, c/s does not require much expertise,doing 1st c/s without valid indication increase the risk of 2nd c/s	educated pt & pt of infertility consider it safe procedure,dislike P/V/E several time,peer pressure on fear of labour painL 77-84 male EMO & unavailable dr. after office time, less no. of trained nurses in the private facility,lack of proper monitoring of labour.L 165-178.pt are coming more to facilty & indicated cases are diagnosed on time,dr, become oncious more on neonatal& maternal mortality …	c/s rate(only referred) is same in her hospital for the last 5 yrs but in private clinic it is more pt from home are taken by FWV & village; dr.from hospital taken by nurses working here by passing me,so delivery is also occuring less here L108-119, early marriage, by 25 yrs of age women get 2/3 child here L 143-145	more in private as no nearby public facilty,no emergency facilty in district hospital,cleanliness in private facilty,cabin facilityL70-74 take less child consider c/s safe for baby L 118-121
		advantages/disadvantages of c/s(ad vs dis c/s)	late recovery(7 days to 3 months) L 50 -53	stich infection,long recovery time,cant do heavy work	hazard related with operation starting from anaesthesia to surgery, post operative illness,wound infection, dehiscence, bleeding,some hazard with blood transfusion as they need transfusion in c/s L 264-282&298-301	same	psychologically of pain even after 3-4 months L67-70	maternal and fetal death decreaseL 83-84 risk of operative hazard,more bleeding,pueperal pyrexia,wound infection,uterine rupture in succesive pregnancy L90-95
		advantages/disadvantages of NVD( ad vs dis NVD	early recovery( 6hrs),cost less	occurring naturally ,birth asphyxia(dis) Where chance of NVD is 50 /50 , better to deliver by c/s those cases without taking unnecessary risk. L50 -53	Family happy, economically benifitted, next issue can be delivered by NVd also,hospital stay less.in inexpertise hand chance of RVF & VVF,uterine prolapse,cystocele, rectocele more.L318-3261	same	risk of fetus is more in NVD in fetal distressL 65-66	early recovery,decrease hospital stay, can take more baby L 86-88.
Preferred mode of patients	which mode women prefer in this area & why		NVD, when need to do c/s consider it comes from God as curse due to bad works done with elder people like parents or in laws,L55 -58	NVD,as her guardians do not supports as she will not able to do heavy work after operation.L55-62 who take less pregnancy consider c/s safe L 111-112	NVD, L54.fear of labour pain as a cause of c/s isvery rare I may get this type of request about 10 cases in my whole career. Even service holder women do not want to have c/s here.	NVD,have –ve attitude toward the c/s as they think that they will be handicapped cant do heavy work after c/s, the next pregnancy also need to be delivered by c/s,cant take more baby.L114-118 but dr. & relative of staff prefer c/s as they do not rely on monitoring facilty of this Govt hospital,dr.& anaesthetists are tough to manage after office time L89-99	NVD,both educated &non educated womenbut when advice for c/s they comply58-63; IUD prefer by c/s L124-132
Influencing factors for doctors	Factors influence the decission on c/s working in public or private, available resources like 24 hrs doctors,nurses, instruments to monitor labour other mentioned by respondents,patient request,legal issue like file case or media will cast this issue etc.	Type of hospital (Typ Hos)-	not doing private practice,c/s facilty not available in her hospital, all patients referred to Govt facilty L 72-73	doing roster duty,so do not counsel the pt who demand elective c/s L35-40.	in govt hospitaldr.& anaesthetists are not available 24 hours. take more leave, not coming on time,as an consultant does not possible to attend all cases, salary less, no on call money, no EOC team decrease c/s L188-207&219-222	in govt hospitaldr.& anaesthetists are not available 24 hours.emergency like APH hard to manage here lack of blood, in private they arrange with their own risk party only pay there L 101-111 keep practice well dr. bound to do unethical practice thereL203-211		Not say much on it pt priority is her 1st concern,need not to deal with party pressure or legal issue clinic authority manage ( she come for 3 days weekly here to do chamber & attend all operation at that time,also stay in the clinic campus for those days)
		Available Resources (Av Resorse)	24 hours doctors and nurses are avaiable		Having proper monitoring of labour,experts to manage PPH & perineal tearin favour of NVD L 91-96		labour monitoring facility
		Fear of litigation	not important for me here L70,71	in bad outcome party attack personally, do harrasment,L120-123	personal harrasment but less for me	personal harrasment,jornalist will telecast pt die due to lack of bloodso better to refer those casesL 143-146
		Client pressure (Pt Press)	1st counsel, tell them go by risk bond L 45-47	if would work in clinic will not take risk ,L 109,110	no effect	locally influential people make caos, so we refer them earlierL 154,1551	delivery is uncertain,so if party wish do not argue much,locally influential people make caos, so we refer them earlierL L89-94
Difficulties face by doctors( diff doc)	Difficulties face by doctors while motivating women.		Arrange immediate cost by poor patient,Govt facilty far,patient cant get care due to long distance chandpurL61-67	husband stay in abroad or Dhaka,to take his permission make delay,to counsel them as they do not have saved money & strong preference to NVD,have more faith on holly water by hujur& dai, want to go back at home after referring forc/s They can not believe that they need to deliver by c/s so thay do not save money,L 64-95	do not face much difficulty as can counsel pt on basis of skillful assesment of cases.counsel on percentages of risk benefit ratio. Upto 50% take risk.pt rely on doctor L 122-128	unavailable male guardians, do not give consent for c/s timelyL121-136	do not face much difficulty while referring as women are accompanying by relativesL31-35	do not face much difficulty as Pt are counselled by referee like FWV,FWA & by clinic authority
Preferred site pt	which site women prefer in this area & why		private facilty as doctors not available after 2 p.m at govt hospitalL74,75	depends on patient economic status,but less solvent also go to clinic	private, low economic satus women come in district hospital.L 70-72	private, low economic satus women come in district hospital.L 70-72
								She did not permit to tap recorded & was concious on disclosing any finding
